# Supplementary material for: Unveiling the role of epigenetic mechanisms and redox signaling in alleviating multiple abiotic stress in plants
Source: Front Plant Sci. 2024 Sep 19;15:1456414. doi: 10.3389/fpls.2024.1456414 (PMC11446805; doi:10.3389/fpls.2024.1456414)
Supplement: Supplementary file 1 [file Table1.xlsx]

## Sheet: Sheet1
Supplemetary table 1. STRING interactome showing ROS metabolism related interactions.
Node1	Node2	Node1 accession	Node2 accession	Node1 annotation	Node2 annotation	Score
CAT1-2	CAT2	Q96528	P25819	Catalase-1; Occurs in almost all aerobically respiring organisms and serves to protect cells from the toxic effects of hydrogen peroxide; Belongs to the catalase family.	Catalase-2; Occurs in almost all aerobically respiring organisms and serves to protect cells from the toxic effects of hydrogen peroxide; Belongs to the catalase family.	0.9
CAT1-2	CAT3	Q96528	Q42547	Catalase-1; Occurs in almost all aerobically respiring organisms and serves to protect cells from the toxic effects of hydrogen peroxide; Belongs to the catalase family.	Catalase-3; Occurs in almost all aerobically respiring organisms and serves to protect cells from the toxic effects of hydrogen peroxide; Belongs to the catalase family.	0.9
CAT1-2	GLO1	Q96528	Q9LRR9	Catalase-1; Occurs in almost all aerobically respiring organisms and serves to protect cells from the toxic effects of hydrogen peroxide; Belongs to the catalase family.	(S)-2-hydroxy-acid oxidase GLO1.	0.9
CAT1-2	GLO3	Q96528	Q24JJ8	Catalase-1; Occurs in almost all aerobically respiring organisms and serves to protect cells from the toxic effects of hydrogen peroxide; Belongs to the catalase family.	Peroxisomal (S)-2-hydroxy-acid oxidase GLO3.	0.9
CAT1-2	GLO4	Q96528	Q9LJH5	Catalase-1; Occurs in almost all aerobically respiring organisms and serves to protect cells from the toxic effects of hydrogen peroxide; Belongs to the catalase family.	Peroxisomal (S)-2-hydroxy-acid oxidase GLO4.	0.9
CAT1-2	GLO5	Q96528	O49506	Catalase-1; Occurs in almost all aerobically respiring organisms and serves to protect cells from the toxic effects of hydrogen peroxide; Belongs to the catalase family.	Peroxisomal (S)-2-hydroxy-acid oxidase GLO5.	0.9
CAT2	CAT1-2	P25819	Q96528	Catalase-2; Occurs in almost all aerobically respiring organisms and serves to protect cells from the toxic effects of hydrogen peroxide; Belongs to the catalase family.	Catalase-1; Occurs in almost all aerobically respiring organisms and serves to protect cells from the toxic effects of hydrogen peroxide; Belongs to the catalase family.	0.9
CAT2	CAT3	P25819	Q42547	Catalase-2; Occurs in almost all aerobically respiring organisms and serves to protect cells from the toxic effects of hydrogen peroxide; Belongs to the catalase family.	Catalase-3; Occurs in almost all aerobically respiring organisms and serves to protect cells from the toxic effects of hydrogen peroxide; Belongs to the catalase family.	0.9
CAT2	GLO1	P25819	Q9LRR9	Catalase-2; Occurs in almost all aerobically respiring organisms and serves to protect cells from the toxic effects of hydrogen peroxide; Belongs to the catalase family.	(S)-2-hydroxy-acid oxidase GLO1.	0.9
CAT2	GLO3	P25819	Q24JJ8	Catalase-2; Occurs in almost all aerobically respiring organisms and serves to protect cells from the toxic effects of hydrogen peroxide; Belongs to the catalase family.	Peroxisomal (S)-2-hydroxy-acid oxidase GLO3.	0.9
CAT2	GLO4	P25819	Q9LJH5	Catalase-2; Occurs in almost all aerobically respiring organisms and serves to protect cells from the toxic effects of hydrogen peroxide; Belongs to the catalase family.	Peroxisomal (S)-2-hydroxy-acid oxidase GLO4.	0.9
CAT2	GLO5	P25819	O49506	Catalase-2; Occurs in almost all aerobically respiring organisms and serves to protect cells from the toxic effects of hydrogen peroxide; Belongs to the catalase family.	Peroxisomal (S)-2-hydroxy-acid oxidase GLO5.	0.9
CAT3	CAT1-2	Q42547	Q96528	Catalase-3; Occurs in almost all aerobically respiring organisms and serves to protect cells from the toxic effects of hydrogen peroxide; Belongs to the catalase family.	Catalase-1; Occurs in almost all aerobically respiring organisms and serves to protect cells from the toxic effects of hydrogen peroxide; Belongs to the catalase family.	0.9
CAT3	CAT2	Q42547	P25819	Catalase-3; Occurs in almost all aerobically respiring organisms and serves to protect cells from the toxic effects of hydrogen peroxide; Belongs to the catalase family.	Catalase-2; Occurs in almost all aerobically respiring organisms and serves to protect cells from the toxic effects of hydrogen peroxide; Belongs to the catalase family.	0.9
CAT3	GLO1	Q42547	Q9LRR9	Catalase-3; Occurs in almost all aerobically respiring organisms and serves to protect cells from the toxic effects of hydrogen peroxide; Belongs to the catalase family.	(S)-2-hydroxy-acid oxidase GLO1.	0.9
CAT3	GLO3	Q42547	Q24JJ8	Catalase-3; Occurs in almost all aerobically respiring organisms and serves to protect cells from the toxic effects of hydrogen peroxide; Belongs to the catalase family.	Peroxisomal (S)-2-hydroxy-acid oxidase GLO3.	0.9
CAT3	GLO4	Q42547	Q9LJH5	Catalase-3; Occurs in almost all aerobically respiring organisms and serves to protect cells from the toxic effects of hydrogen peroxide; Belongs to the catalase family.	Peroxisomal (S)-2-hydroxy-acid oxidase GLO4.	0.9
CAT3	GLO5	Q42547	O49506	Catalase-3; Occurs in almost all aerobically respiring organisms and serves to protect cells from the toxic effects of hydrogen peroxide; Belongs to the catalase family.	Peroxisomal (S)-2-hydroxy-acid oxidase GLO5.	0.9
CCS	CSD1	Q9LD47	P24704	Copper chaperone for superoxide dismutase, chloroplastic/cytosolic; Copper chaperone for the superoxide dismutases CSD1, CSD2 and CSD3. Binds copper ions and delivers them specifically to CSDs. Is required for assistance in CSDs disulfide bond formation and thereby activation of CSDs. May be involved in the negative regulation of heat stress-responsive genes and thermotolerance.	Superoxide dismutase [Cu-Zn] 1; Destroys radicals which are normally produced within the cells and which are toxic to biological systems; Belongs to the Cu-Zn superoxide dismutase family.	0.815
CCS	CSD2	Q9LD47	O78310	Copper chaperone for superoxide dismutase, chloroplastic/cytosolic; Copper chaperone for the superoxide dismutases CSD1, CSD2 and CSD3. Binds copper ions and delivers them specifically to CSDs. Is required for assistance in CSDs disulfide bond formation and thereby activation of CSDs. May be involved in the negative regulation of heat stress-responsive genes and thermotolerance.	Superoxide dismutase [Cu-Zn] 2, chloroplastic; Destroys radicals which are normally produced within the cells and which are toxic to biological systems. Mediates tolerance to stress, including photo-oxidative stress.	0.815
CCS	CSD3	Q9LD47	Q9FK60	Copper chaperone for superoxide dismutase, chloroplastic/cytosolic; Copper chaperone for the superoxide dismutases CSD1, CSD2 and CSD3. Binds copper ions and delivers them specifically to CSDs. Is required for assistance in CSDs disulfide bond formation and thereby activation of CSDs. May be involved in the negative regulation of heat stress-responsive genes and thermotolerance.	Superoxide dismutase [Cu-Zn] 3; Destroys radicals which are normally produced within the cells and which are toxic to biological systems.	0.865
CSD1	CCS	P24704	Q9LD47	Superoxide dismutase [Cu-Zn] 1; Destroys radicals which are normally produced within the cells and which are toxic to biological systems; Belongs to the Cu-Zn superoxide dismutase family.	Copper chaperone for superoxide dismutase, chloroplastic/cytosolic; Copper chaperone for the superoxide dismutases CSD1, CSD2 and CSD3. Binds copper ions and delivers them specifically to CSDs. Is required for assistance in CSDs disulfide bond formation and thereby activation of CSDs. May be involved in the negative regulation of heat stress-responsive genes and thermotolerance.	0.815
CSD1	CSD2	P24704	O78310	Superoxide dismutase [Cu-Zn] 1; Destroys radicals which are normally produced within the cells and which are toxic to biological systems; Belongs to the Cu-Zn superoxide dismutase family.	Superoxide dismutase [Cu-Zn] 2, chloroplastic; Destroys radicals which are normally produced within the cells and which are toxic to biological systems. Mediates tolerance to stress, including photo-oxidative stress.	0.9
CSD1	CSD3	P24704	Q9FK60	Superoxide dismutase [Cu-Zn] 1; Destroys radicals which are normally produced within the cells and which are toxic to biological systems; Belongs to the Cu-Zn superoxide dismutase family.	Superoxide dismutase [Cu-Zn] 3; Destroys radicals which are normally produced within the cells and which are toxic to biological systems.	0.9
CSD1	FSD1	P24704	P21276	Superoxide dismutase [Cu-Zn] 1; Destroys radicals which are normally produced within the cells and which are toxic to biological systems; Belongs to the Cu-Zn superoxide dismutase family.	Superoxide dismutase [Fe] 1, chloroplastic; Destroys superoxide anion radicals which are normally produced within the cells and which are toxic to biological systems.	0.9
CSD1	FSD2	P24704	Q9LU64	Superoxide dismutase [Cu-Zn] 1; Destroys radicals which are normally produced within the cells and which are toxic to biological systems; Belongs to the Cu-Zn superoxide dismutase family.	Superoxide dismutase [Fe] 2, chloroplastic; Destroys superoxide anion radicals which are normally produced within the cells and which are toxic to biological systems (By similarity). Plays important role in chloroplast development, particularly in the maintenance of thylakoids membranes. Seems to act as a heterodimer with FSD3.	0.9
CSD1	FSD3	P24704	Q9FMX0	Superoxide dismutase [Cu-Zn] 1; Destroys radicals which are normally produced within the cells and which are toxic to biological systems; Belongs to the Cu-Zn superoxide dismutase family.	Superoxide dismutase [Fe] 3, chloroplastic; Destroys superoxide anion radicals which are normally produced within the cells and which are toxic to biological systems (By similarity). Plays important role in chloroplast development, particularly in the maintenance of thylakoids membranes. Seems to act as a heterodimer with FSD2; Belongs to the iron/manganese superoxide dismutase family.	0.9
CSD1	MSD1	P24704	O81235	Superoxide dismutase [Cu-Zn] 1; Destroys radicals which are normally produced within the cells and which are toxic to biological systems; Belongs to the Cu-Zn superoxide dismutase family.	Superoxide dismutase [Mn] 1, mitochondrial; Destroys superoxide anion radicals which are normally produced within the cells and which are toxic to biological systems; Belongs to the iron/manganese superoxide dismutase family.	0.9
CSD1	MSD2	P24704	Q9LYK8	Superoxide dismutase [Cu-Zn] 1; Destroys radicals which are normally produced within the cells and which are toxic to biological systems; Belongs to the Cu-Zn superoxide dismutase family.	Superoxide dismutase [Mn] 2, mitochondrial; Destroys superoxide anion radicals which are normally produced within the cells and which are toxic to biological systems.	0.9
CSD2	CCS	O78310	Q9LD47	Superoxide dismutase [Cu-Zn] 2, chloroplastic; Destroys radicals which are normally produced within the cells and which are toxic to biological systems. Mediates tolerance to stress, including photo-oxidative stress.	Copper chaperone for superoxide dismutase, chloroplastic/cytosolic; Copper chaperone for the superoxide dismutases CSD1, CSD2 and CSD3. Binds copper ions and delivers them specifically to CSDs. Is required for assistance in CSDs disulfide bond formation and thereby activation of CSDs. May be involved in the negative regulation of heat stress-responsive genes and thermotolerance.	0.815
CSD2	CSD1	O78310	P24704	Superoxide dismutase [Cu-Zn] 2, chloroplastic; Destroys radicals which are normally produced within the cells and which are toxic to biological systems. Mediates tolerance to stress, including photo-oxidative stress.	Superoxide dismutase [Cu-Zn] 1; Destroys radicals which are normally produced within the cells and which are toxic to biological systems; Belongs to the Cu-Zn superoxide dismutase family.	0.9
CSD2	CSD3	O78310	Q9FK60	Superoxide dismutase [Cu-Zn] 2, chloroplastic; Destroys radicals which are normally produced within the cells and which are toxic to biological systems. Mediates tolerance to stress, including photo-oxidative stress.	Superoxide dismutase [Cu-Zn] 3; Destroys radicals which are normally produced within the cells and which are toxic to biological systems.	0.9
CSD2	FSD1	O78310	P21276	Superoxide dismutase [Cu-Zn] 2, chloroplastic; Destroys radicals which are normally produced within the cells and which are toxic to biological systems. Mediates tolerance to stress, including photo-oxidative stress.	Superoxide dismutase [Fe] 1, chloroplastic; Destroys superoxide anion radicals which are normally produced within the cells and which are toxic to biological systems.	0.9
CSD2	FSD2	O78310	Q9LU64	Superoxide dismutase [Cu-Zn] 2, chloroplastic; Destroys radicals which are normally produced within the cells and which are toxic to biological systems. Mediates tolerance to stress, including photo-oxidative stress.	Superoxide dismutase [Fe] 2, chloroplastic; Destroys superoxide anion radicals which are normally produced within the cells and which are toxic to biological systems (By similarity). Plays important role in chloroplast development, particularly in the maintenance of thylakoids membranes. Seems to act as a heterodimer with FSD3.	0.9
CSD2	FSD3	O78310	Q9FMX0	Superoxide dismutase [Cu-Zn] 2, chloroplastic; Destroys radicals which are normally produced within the cells and which are toxic to biological systems. Mediates tolerance to stress, including photo-oxidative stress.	Superoxide dismutase [Fe] 3, chloroplastic; Destroys superoxide anion radicals which are normally produced within the cells and which are toxic to biological systems (By similarity). Plays important role in chloroplast development, particularly in the maintenance of thylakoids membranes. Seems to act as a heterodimer with FSD2; Belongs to the iron/manganese superoxide dismutase family.	0.9
CSD2	MSD1	O78310	O81235	Superoxide dismutase [Cu-Zn] 2, chloroplastic; Destroys radicals which are normally produced within the cells and which are toxic to biological systems. Mediates tolerance to stress, including photo-oxidative stress.	Superoxide dismutase [Mn] 1, mitochondrial; Destroys superoxide anion radicals which are normally produced within the cells and which are toxic to biological systems; Belongs to the iron/manganese superoxide dismutase family.	0.9
CSD2	MSD2	O78310	Q9LYK8	Superoxide dismutase [Cu-Zn] 2, chloroplastic; Destroys radicals which are normally produced within the cells and which are toxic to biological systems. Mediates tolerance to stress, including photo-oxidative stress.	Superoxide dismutase [Mn] 2, mitochondrial; Destroys superoxide anion radicals which are normally produced within the cells and which are toxic to biological systems.	0.9
CSD3	CCS	Q9FK60	Q9LD47	Superoxide dismutase [Cu-Zn] 3; Destroys radicals which are normally produced within the cells and which are toxic to biological systems.	Copper chaperone for superoxide dismutase, chloroplastic/cytosolic; Copper chaperone for the superoxide dismutases CSD1, CSD2 and CSD3. Binds copper ions and delivers them specifically to CSDs. Is required for assistance in CSDs disulfide bond formation and thereby activation of CSDs. May be involved in the negative regulation of heat stress-responsive genes and thermotolerance.	0.865
CSD3	CSD1	Q9FK60	P24704	Superoxide dismutase [Cu-Zn] 3; Destroys radicals which are normally produced within the cells and which are toxic to biological systems.	Superoxide dismutase [Cu-Zn] 1; Destroys radicals which are normally produced within the cells and which are toxic to biological systems; Belongs to the Cu-Zn superoxide dismutase family.	0.9
CSD3	CSD2	Q9FK60	O78310	Superoxide dismutase [Cu-Zn] 3; Destroys radicals which are normally produced within the cells and which are toxic to biological systems.	Superoxide dismutase [Cu-Zn] 2, chloroplastic; Destroys radicals which are normally produced within the cells and which are toxic to biological systems. Mediates tolerance to stress, including photo-oxidative stress.	0.9
CSD3	FSD1	Q9FK60	P21276	Superoxide dismutase [Cu-Zn] 3; Destroys radicals which are normally produced within the cells and which are toxic to biological systems.	Superoxide dismutase [Fe] 1, chloroplastic; Destroys superoxide anion radicals which are normally produced within the cells and which are toxic to biological systems.	0.9
CSD3	FSD2	Q9FK60	Q9LU64	Superoxide dismutase [Cu-Zn] 3; Destroys radicals which are normally produced within the cells and which are toxic to biological systems.	Superoxide dismutase [Fe] 2, chloroplastic; Destroys superoxide anion radicals which are normally produced within the cells and which are toxic to biological systems (By similarity). Plays important role in chloroplast development, particularly in the maintenance of thylakoids membranes. Seems to act as a heterodimer with FSD3.	0.9
CSD3	FSD3	Q9FK60	Q9FMX0	Superoxide dismutase [Cu-Zn] 3; Destroys radicals which are normally produced within the cells and which are toxic to biological systems.	Superoxide dismutase [Fe] 3, chloroplastic; Destroys superoxide anion radicals which are normally produced within the cells and which are toxic to biological systems (By similarity). Plays important role in chloroplast development, particularly in the maintenance of thylakoids membranes. Seems to act as a heterodimer with FSD2; Belongs to the iron/manganese superoxide dismutase family.	0.9
CSD3	MSD1	Q9FK60	O81235	Superoxide dismutase [Cu-Zn] 3; Destroys radicals which are normally produced within the cells and which are toxic to biological systems.	Superoxide dismutase [Mn] 1, mitochondrial; Destroys superoxide anion radicals which are normally produced within the cells and which are toxic to biological systems; Belongs to the iron/manganese superoxide dismutase family.	0.9
CSD3	MSD2	Q9FK60	Q9LYK8	Superoxide dismutase [Cu-Zn] 3; Destroys radicals which are normally produced within the cells and which are toxic to biological systems.	Superoxide dismutase [Mn] 2, mitochondrial; Destroys superoxide anion radicals which are normally produced within the cells and which are toxic to biological systems.	0.9
FSD1	CSD1	P21276	P24704	Superoxide dismutase [Fe] 1, chloroplastic; Destroys superoxide anion radicals which are normally produced within the cells and which are toxic to biological systems.	Superoxide dismutase [Cu-Zn] 1; Destroys radicals which are normally produced within the cells and which are toxic to biological systems; Belongs to the Cu-Zn superoxide dismutase family.	0.9
FSD1	CSD2	P21276	O78310	Superoxide dismutase [Fe] 1, chloroplastic; Destroys superoxide anion radicals which are normally produced within the cells and which are toxic to biological systems.	Superoxide dismutase [Cu-Zn] 2, chloroplastic; Destroys radicals which are normally produced within the cells and which are toxic to biological systems. Mediates tolerance to stress, including photo-oxidative stress.	0.9
FSD1	CSD3	P21276	Q9FK60	Superoxide dismutase [Fe] 1, chloroplastic; Destroys superoxide anion radicals which are normally produced within the cells and which are toxic to biological systems.	Superoxide dismutase [Cu-Zn] 3; Destroys radicals which are normally produced within the cells and which are toxic to biological systems.	0.9
FSD1	FSD2	P21276	Q9LU64	Superoxide dismutase [Fe] 1, chloroplastic; Destroys superoxide anion radicals which are normally produced within the cells and which are toxic to biological systems.	Superoxide dismutase [Fe] 2, chloroplastic; Destroys superoxide anion radicals which are normally produced within the cells and which are toxic to biological systems (By similarity). Plays important role in chloroplast development, particularly in the maintenance of thylakoids membranes. Seems to act as a heterodimer with FSD3.	0.9
FSD1	FSD3	P21276	Q9FMX0	Superoxide dismutase [Fe] 1, chloroplastic; Destroys superoxide anion radicals which are normally produced within the cells and which are toxic to biological systems.	Superoxide dismutase [Fe] 3, chloroplastic; Destroys superoxide anion radicals which are normally produced within the cells and which are toxic to biological systems (By similarity). Plays important role in chloroplast development, particularly in the maintenance of thylakoids membranes. Seems to act as a heterodimer with FSD2; Belongs to the iron/manganese superoxide dismutase family.	0.954
FSD1	MSD1	P21276	O81235	Superoxide dismutase [Fe] 1, chloroplastic; Destroys superoxide anion radicals which are normally produced within the cells and which are toxic to biological systems.	Superoxide dismutase [Mn] 1, mitochondrial; Destroys superoxide anion radicals which are normally produced within the cells and which are toxic to biological systems; Belongs to the iron/manganese superoxide dismutase family.	0.9
FSD1	MSD2	P21276	Q9LYK8	Superoxide dismutase [Fe] 1, chloroplastic; Destroys superoxide anion radicals which are normally produced within the cells and which are toxic to biological systems.	Superoxide dismutase [Mn] 2, mitochondrial; Destroys superoxide anion radicals which are normally produced within the cells and which are toxic to biological systems.	0.9
FSD2	CSD1	Q9LU64	P24704	Superoxide dismutase [Fe] 2, chloroplastic; Destroys superoxide anion radicals which are normally produced within the cells and which are toxic to biological systems (By similarity). Plays important role in chloroplast development, particularly in the maintenance of thylakoids membranes. Seems to act as a heterodimer with FSD3.	Superoxide dismutase [Cu-Zn] 1; Destroys radicals which are normally produced within the cells and which are toxic to biological systems; Belongs to the Cu-Zn superoxide dismutase family.	0.9
FSD2	CSD2	Q9LU64	O78310	Superoxide dismutase [Fe] 2, chloroplastic; Destroys superoxide anion radicals which are normally produced within the cells and which are toxic to biological systems (By similarity). Plays important role in chloroplast development, particularly in the maintenance of thylakoids membranes. Seems to act as a heterodimer with FSD3.	Superoxide dismutase [Cu-Zn] 2, chloroplastic; Destroys radicals which are normally produced within the cells and which are toxic to biological systems. Mediates tolerance to stress, including photo-oxidative stress.	0.9
FSD2	CSD3	Q9LU64	Q9FK60	Superoxide dismutase [Fe] 2, chloroplastic; Destroys superoxide anion radicals which are normally produced within the cells and which are toxic to biological systems (By similarity). Plays important role in chloroplast development, particularly in the maintenance of thylakoids membranes. Seems to act as a heterodimer with FSD3.	Superoxide dismutase [Cu-Zn] 3; Destroys radicals which are normally produced within the cells and which are toxic to biological systems.	0.9
FSD2	FSD1	Q9LU64	P21276	Superoxide dismutase [Fe] 2, chloroplastic; Destroys superoxide anion radicals which are normally produced within the cells and which are toxic to biological systems (By similarity). Plays important role in chloroplast development, particularly in the maintenance of thylakoids membranes. Seems to act as a heterodimer with FSD3.	Superoxide dismutase [Fe] 1, chloroplastic; Destroys superoxide anion radicals which are normally produced within the cells and which are toxic to biological systems.	0.9
FSD2	FSD3	Q9LU64	Q9FMX0	Superoxide dismutase [Fe] 2, chloroplastic; Destroys superoxide anion radicals which are normally produced within the cells and which are toxic to biological systems (By similarity). Plays important role in chloroplast development, particularly in the maintenance of thylakoids membranes. Seems to act as a heterodimer with FSD3.	Superoxide dismutase [Fe] 3, chloroplastic; Destroys superoxide anion radicals which are normally produced within the cells and which are toxic to biological systems (By similarity). Plays important role in chloroplast development, particularly in the maintenance of thylakoids membranes. Seems to act as a heterodimer with FSD2; Belongs to the iron/manganese superoxide dismutase family.	0.946
FSD2	MSD1	Q9LU64	O81235	Superoxide dismutase [Fe] 2, chloroplastic; Destroys superoxide anion radicals which are normally produced within the cells and which are toxic to biological systems (By similarity). Plays important role in chloroplast development, particularly in the maintenance of thylakoids membranes. Seems to act as a heterodimer with FSD3.	Superoxide dismutase [Mn] 1, mitochondrial; Destroys superoxide anion radicals which are normally produced within the cells and which are toxic to biological systems; Belongs to the iron/manganese superoxide dismutase family.	0.9
FSD2	MSD2	Q9LU64	Q9LYK8	Superoxide dismutase [Fe] 2, chloroplastic; Destroys superoxide anion radicals which are normally produced within the cells and which are toxic to biological systems (By similarity). Plays important role in chloroplast development, particularly in the maintenance of thylakoids membranes. Seems to act as a heterodimer with FSD3.	Superoxide dismutase [Mn] 2, mitochondrial; Destroys superoxide anion radicals which are normally produced within the cells and which are toxic to biological systems.	0.9
FSD3	CSD1	Q9FMX0	P24704	Superoxide dismutase [Fe] 3, chloroplastic; Destroys superoxide anion radicals which are normally produced within the cells and which are toxic to biological systems (By similarity). Plays important role in chloroplast development, particularly in the maintenance of thylakoids membranes. Seems to act as a heterodimer with FSD2; Belongs to the iron/manganese superoxide dismutase family.	Superoxide dismutase [Cu-Zn] 1; Destroys radicals which are normally produced within the cells and which are toxic to biological systems; Belongs to the Cu-Zn superoxide dismutase family.	0.9
FSD3	CSD2	Q9FMX0	O78310	Superoxide dismutase [Fe] 3, chloroplastic; Destroys superoxide anion radicals which are normally produced within the cells and which are toxic to biological systems (By similarity). Plays important role in chloroplast development, particularly in the maintenance of thylakoids membranes. Seems to act as a heterodimer with FSD2; Belongs to the iron/manganese superoxide dismutase family.	Superoxide dismutase [Cu-Zn] 2, chloroplastic; Destroys radicals which are normally produced within the cells and which are toxic to biological systems. Mediates tolerance to stress, including photo-oxidative stress.	0.9
FSD3	CSD3	Q9FMX0	Q9FK60	Superoxide dismutase [Fe] 3, chloroplastic; Destroys superoxide anion radicals which are normally produced within the cells and which are toxic to biological systems (By similarity). Plays important role in chloroplast development, particularly in the maintenance of thylakoids membranes. Seems to act as a heterodimer with FSD2; Belongs to the iron/manganese superoxide dismutase family.	Superoxide dismutase [Cu-Zn] 3; Destroys radicals which are normally produced within the cells and which are toxic to biological systems.	0.9
FSD3	FSD1	Q9FMX0	P21276	Superoxide dismutase [Fe] 3, chloroplastic; Destroys superoxide anion radicals which are normally produced within the cells and which are toxic to biological systems (By similarity). Plays important role in chloroplast development, particularly in the maintenance of thylakoids membranes. Seems to act as a heterodimer with FSD2; Belongs to the iron/manganese superoxide dismutase family.	Superoxide dismutase [Fe] 1, chloroplastic; Destroys superoxide anion radicals which are normally produced within the cells and which are toxic to biological systems.	0.954
FSD3	FSD2	Q9FMX0	Q9LU64	Superoxide dismutase [Fe] 3, chloroplastic; Destroys superoxide anion radicals which are normally produced within the cells and which are toxic to biological systems (By similarity). Plays important role in chloroplast development, particularly in the maintenance of thylakoids membranes. Seems to act as a heterodimer with FSD2; Belongs to the iron/manganese superoxide dismutase family.	Superoxide dismutase [Fe] 2, chloroplastic; Destroys superoxide anion radicals which are normally produced within the cells and which are toxic to biological systems (By similarity). Plays important role in chloroplast development, particularly in the maintenance of thylakoids membranes. Seems to act as a heterodimer with FSD3.	0.946
FSD3	MSD1	Q9FMX0	O81235	Superoxide dismutase [Fe] 3, chloroplastic; Destroys superoxide anion radicals which are normally produced within the cells and which are toxic to biological systems (By similarity). Plays important role in chloroplast development, particularly in the maintenance of thylakoids membranes. Seems to act as a heterodimer with FSD2; Belongs to the iron/manganese superoxide dismutase family.	Superoxide dismutase [Mn] 1, mitochondrial; Destroys superoxide anion radicals which are normally produced within the cells and which are toxic to biological systems; Belongs to the iron/manganese superoxide dismutase family.	0.9
FSD3	MSD2	Q9FMX0	Q9LYK8	Superoxide dismutase [Fe] 3, chloroplastic; Destroys superoxide anion radicals which are normally produced within the cells and which are toxic to biological systems (By similarity). Plays important role in chloroplast development, particularly in the maintenance of thylakoids membranes. Seems to act as a heterodimer with FSD2; Belongs to the iron/manganese superoxide dismutase family.	Superoxide dismutase [Mn] 2, mitochondrial; Destroys superoxide anion radicals which are normally produced within the cells and which are toxic to biological systems.	0.9
GB1	GPA1	P49177	P18064	Guanine nucleotide-binding protein subunit beta; Guanine nucleotide-binding proteins (G proteins) are involved as a modulator or transducer in various transmembrane signaling systems. The beta and gamma chains are required for the GTPase activity, for replacement of GDP by GTP, and for G protein-effector interaction. Together with GCR1 and GPA1, acts as a negative regulator of ABA during seed ger…	Guanine nucleotide-binding protein alpha-1 subunit; Exhibits a fast rate of basal nucleotide exchange. Guanine nucleotide-binding proteins (G proteins) are involved as modulators or transducers in various transmembrane signaling systems. Together with GCR1, may regulate the cell cycle via a signaling cascade that uses phosphatidylinositol-specific phospholipase C (PI-PLC) as an effector and inosi…	0.995
GLO1	CAT1-2	Q9LRR9	Q96528	(S)-2-hydroxy-acid oxidase GLO1.	Catalase-1; Occurs in almost all aerobically respiring organisms and serves to protect cells from the toxic effects of hydrogen peroxide; Belongs to the catalase family.	0.9
GLO1	CAT2	Q9LRR9	P25819	(S)-2-hydroxy-acid oxidase GLO1.	Catalase-2; Occurs in almost all aerobically respiring organisms and serves to protect cells from the toxic effects of hydrogen peroxide; Belongs to the catalase family.	0.9
GLO1	CAT3	Q9LRR9	Q42547	(S)-2-hydroxy-acid oxidase GLO1.	Catalase-3; Occurs in almost all aerobically respiring organisms and serves to protect cells from the toxic effects of hydrogen peroxide; Belongs to the catalase family.	0.9
GLO1	GLO3	Q9LRR9	Q24JJ8	(S)-2-hydroxy-acid oxidase GLO1.	Peroxisomal (S)-2-hydroxy-acid oxidase GLO3.	0.9
GLO1	GLO4	Q9LRR9	Q9LJH5	(S)-2-hydroxy-acid oxidase GLO1.	Peroxisomal (S)-2-hydroxy-acid oxidase GLO4.	0.9
GLO1	GLO5	Q9LRR9	O49506	(S)-2-hydroxy-acid oxidase GLO1.	Peroxisomal (S)-2-hydroxy-acid oxidase GLO5.	0.9
GLO3	CAT1-2	Q24JJ8	Q96528	Peroxisomal (S)-2-hydroxy-acid oxidase GLO3.	Catalase-1; Occurs in almost all aerobically respiring organisms and serves to protect cells from the toxic effects of hydrogen peroxide; Belongs to the catalase family.	0.9
GLO3	CAT2	Q24JJ8	P25819	Peroxisomal (S)-2-hydroxy-acid oxidase GLO3.	Catalase-2; Occurs in almost all aerobically respiring organisms and serves to protect cells from the toxic effects of hydrogen peroxide; Belongs to the catalase family.	0.9
GLO3	CAT3	Q24JJ8	Q42547	Peroxisomal (S)-2-hydroxy-acid oxidase GLO3.	Catalase-3; Occurs in almost all aerobically respiring organisms and serves to protect cells from the toxic effects of hydrogen peroxide; Belongs to the catalase family.	0.9
GLO3	GLO1	Q24JJ8	Q9LRR9	Peroxisomal (S)-2-hydroxy-acid oxidase GLO3.	(S)-2-hydroxy-acid oxidase GLO1.	0.9
GLO3	GLO4	Q24JJ8	Q9LJH5	Peroxisomal (S)-2-hydroxy-acid oxidase GLO3.	Peroxisomal (S)-2-hydroxy-acid oxidase GLO4.	0.9
GLO3	GLO5	Q24JJ8	O49506	Peroxisomal (S)-2-hydroxy-acid oxidase GLO3.	Peroxisomal (S)-2-hydroxy-acid oxidase GLO5.	0.9
GLO4	CAT1-2	Q9LJH5	Q96528	Peroxisomal (S)-2-hydroxy-acid oxidase GLO4.	Catalase-1; Occurs in almost all aerobically respiring organisms and serves to protect cells from the toxic effects of hydrogen peroxide; Belongs to the catalase family.	0.9
GLO4	CAT2	Q9LJH5	P25819	Peroxisomal (S)-2-hydroxy-acid oxidase GLO4.	Catalase-2; Occurs in almost all aerobically respiring organisms and serves to protect cells from the toxic effects of hydrogen peroxide; Belongs to the catalase family.	0.9
GLO4	CAT3	Q9LJH5	Q42547	Peroxisomal (S)-2-hydroxy-acid oxidase GLO4.	Catalase-3; Occurs in almost all aerobically respiring organisms and serves to protect cells from the toxic effects of hydrogen peroxide; Belongs to the catalase family.	0.9
GLO4	GLO1	Q9LJH5	Q9LRR9	Peroxisomal (S)-2-hydroxy-acid oxidase GLO4.	(S)-2-hydroxy-acid oxidase GLO1.	0.9
GLO4	GLO3	Q9LJH5	Q24JJ8	Peroxisomal (S)-2-hydroxy-acid oxidase GLO4.	Peroxisomal (S)-2-hydroxy-acid oxidase GLO3.	0.9
GLO4	GLO5	Q9LJH5	O49506	Peroxisomal (S)-2-hydroxy-acid oxidase GLO4.	Peroxisomal (S)-2-hydroxy-acid oxidase GLO5.	0.9
GLO5	CAT1-2	O49506	Q96528	Peroxisomal (S)-2-hydroxy-acid oxidase GLO5.	Catalase-1; Occurs in almost all aerobically respiring organisms and serves to protect cells from the toxic effects of hydrogen peroxide; Belongs to the catalase family.	0.9
GLO5	CAT2	O49506	P25819	Peroxisomal (S)-2-hydroxy-acid oxidase GLO5.	Catalase-2; Occurs in almost all aerobically respiring organisms and serves to protect cells from the toxic effects of hydrogen peroxide; Belongs to the catalase family.	0.9
GLO5	CAT3	O49506	Q42547	Peroxisomal (S)-2-hydroxy-acid oxidase GLO5.	Catalase-3; Occurs in almost all aerobically respiring organisms and serves to protect cells from the toxic effects of hydrogen peroxide; Belongs to the catalase family.	0.9
GLO5	GLO1	O49506	Q9LRR9	Peroxisomal (S)-2-hydroxy-acid oxidase GLO5.	(S)-2-hydroxy-acid oxidase GLO1.	0.9
GLO5	GLO3	O49506	Q24JJ8	Peroxisomal (S)-2-hydroxy-acid oxidase GLO5.	Peroxisomal (S)-2-hydroxy-acid oxidase GLO3.	0.9
GLO5	GLO4	O49506	Q9LJH5	Peroxisomal (S)-2-hydroxy-acid oxidase GLO5.	Peroxisomal (S)-2-hydroxy-acid oxidase GLO4.	0.9
GPA1	GB1	P18064	P49177	Guanine nucleotide-binding protein alpha-1 subunit; Exhibits a fast rate of basal nucleotide exchange. Guanine nucleotide-binding proteins (G proteins) are involved as modulators or transducers in various transmembrane signaling systems. Together with GCR1, may regulate the cell cycle via a signaling cascade that uses phosphatidylinositol-specific phospholipase C (PI-PLC) as an effector and inosi…	Guanine nucleotide-binding protein subunit beta; Guanine nucleotide-binding proteins (G proteins) are involved as a modulator or transducer in various transmembrane signaling systems. The beta and gamma chains are required for the GTPase activity, for replacement of GDP by GTP, and for G protein-effector interaction. Together with GCR1 and GPA1, acts as a negative regulator of ABA during seed ger…	0.995
MSD1	CSD1	O81235	P24704	Superoxide dismutase [Mn] 1, mitochondrial; Destroys superoxide anion radicals which are normally produced within the cells and which are toxic to biological systems; Belongs to the iron/manganese superoxide dismutase family.	Superoxide dismutase [Cu-Zn] 1; Destroys radicals which are normally produced within the cells and which are toxic to biological systems; Belongs to the Cu-Zn superoxide dismutase family.	0.9
MSD1	CSD2	O81235	O78310	Superoxide dismutase [Mn] 1, mitochondrial; Destroys superoxide anion radicals which are normally produced within the cells and which are toxic to biological systems; Belongs to the iron/manganese superoxide dismutase family.	Superoxide dismutase [Cu-Zn] 2, chloroplastic; Destroys radicals which are normally produced within the cells and which are toxic to biological systems. Mediates tolerance to stress, including photo-oxidative stress.	0.9
MSD1	CSD3	O81235	Q9FK60	Superoxide dismutase [Mn] 1, mitochondrial; Destroys superoxide anion radicals which are normally produced within the cells and which are toxic to biological systems; Belongs to the iron/manganese superoxide dismutase family.	Superoxide dismutase [Cu-Zn] 3; Destroys radicals which are normally produced within the cells and which are toxic to biological systems.	0.9
MSD1	FSD1	O81235	P21276	Superoxide dismutase [Mn] 1, mitochondrial; Destroys superoxide anion radicals which are normally produced within the cells and which are toxic to biological systems; Belongs to the iron/manganese superoxide dismutase family.	Superoxide dismutase [Fe] 1, chloroplastic; Destroys superoxide anion radicals which are normally produced within the cells and which are toxic to biological systems.	0.9
MSD1	FSD2	O81235	Q9LU64	Superoxide dismutase [Mn] 1, mitochondrial; Destroys superoxide anion radicals which are normally produced within the cells and which are toxic to biological systems; Belongs to the iron/manganese superoxide dismutase family.	Superoxide dismutase [Fe] 2, chloroplastic; Destroys superoxide anion radicals which are normally produced within the cells and which are toxic to biological systems (By similarity). Plays important role in chloroplast development, particularly in the maintenance of thylakoids membranes. Seems to act as a heterodimer with FSD3.	0.9
MSD1	FSD3	O81235	Q9FMX0	Superoxide dismutase [Mn] 1, mitochondrial; Destroys superoxide anion radicals which are normally produced within the cells and which are toxic to biological systems; Belongs to the iron/manganese superoxide dismutase family.	Superoxide dismutase [Fe] 3, chloroplastic; Destroys superoxide anion radicals which are normally produced within the cells and which are toxic to biological systems (By similarity). Plays important role in chloroplast development, particularly in the maintenance of thylakoids membranes. Seems to act as a heterodimer with FSD2; Belongs to the iron/manganese superoxide dismutase family.	0.9
MSD1	MSD2	O81235	Q9LYK8	Superoxide dismutase [Mn] 1, mitochondrial; Destroys superoxide anion radicals which are normally produced within the cells and which are toxic to biological systems; Belongs to the iron/manganese superoxide dismutase family.	Superoxide dismutase [Mn] 2, mitochondrial; Destroys superoxide anion radicals which are normally produced within the cells and which are toxic to biological systems.	0.9
MSD2	CSD1	Q9LYK8	P24704	Superoxide dismutase [Mn] 2, mitochondrial; Destroys superoxide anion radicals which are normally produced within the cells and which are toxic to biological systems.	Superoxide dismutase [Cu-Zn] 1; Destroys radicals which are normally produced within the cells and which are toxic to biological systems; Belongs to the Cu-Zn superoxide dismutase family.	0.9
MSD2	CSD2	Q9LYK8	O78310	Superoxide dismutase [Mn] 2, mitochondrial; Destroys superoxide anion radicals which are normally produced within the cells and which are toxic to biological systems.	Superoxide dismutase [Cu-Zn] 2, chloroplastic; Destroys radicals which are normally produced within the cells and which are toxic to biological systems. Mediates tolerance to stress, including photo-oxidative stress.	0.9
MSD2	CSD3	Q9LYK8	Q9FK60	Superoxide dismutase [Mn] 2, mitochondrial; Destroys superoxide anion radicals which are normally produced within the cells and which are toxic to biological systems.	Superoxide dismutase [Cu-Zn] 3; Destroys radicals which are normally produced within the cells and which are toxic to biological systems.	0.9
MSD2	FSD1	Q9LYK8	P21276	Superoxide dismutase [Mn] 2, mitochondrial; Destroys superoxide anion radicals which are normally produced within the cells and which are toxic to biological systems.	Superoxide dismutase [Fe] 1, chloroplastic; Destroys superoxide anion radicals which are normally produced within the cells and which are toxic to biological systems.	0.9
MSD2	FSD2	Q9LYK8	Q9LU64	Superoxide dismutase [Mn] 2, mitochondrial; Destroys superoxide anion radicals which are normally produced within the cells and which are toxic to biological systems.	Superoxide dismutase [Fe] 2, chloroplastic; Destroys superoxide anion radicals which are normally produced within the cells and which are toxic to biological systems (By similarity). Plays important role in chloroplast development, particularly in the maintenance of thylakoids membranes. Seems to act as a heterodimer with FSD3.	0.9
MSD2	FSD3	Q9LYK8	Q9FMX0	Superoxide dismutase [Mn] 2, mitochondrial; Destroys superoxide anion radicals which are normally produced within the cells and which are toxic to biological systems.	Superoxide dismutase [Fe] 3, chloroplastic; Destroys superoxide anion radicals which are normally produced within the cells and which are toxic to biological systems (By similarity). Plays important role in chloroplast development, particularly in the maintenance of thylakoids membranes. Seems to act as a heterodimer with FSD2; Belongs to the iron/manganese superoxide dismutase family.	0.9
MSD2	MSD1	Q9LYK8	O81235	Superoxide dismutase [Mn] 2, mitochondrial; Destroys superoxide anion radicals which are normally produced within the cells and which are toxic to biological systems.	Superoxide dismutase [Mn] 1, mitochondrial; Destroys superoxide anion radicals which are normally produced within the cells and which are toxic to biological systems; Belongs to the iron/manganese superoxide dismutase family.	0.9
NTR1	NTR2	Q39243	Q39242	Thioredoxin reductase 1, mitochondrial; Possesses thioredoxin-disulfide reductase activity towards thioredoxins O1, O2 and F3.	Thioredoxin reductase 2; Possesses thioredoxin-disulfide reductase activity towards thioredoxins O1, O2 and F3; Belongs to the class-II pyridine nucleotide-disulfide oxidoreductase family.	0.9
NTR1	NTRC	Q39243	O22229	Thioredoxin reductase 1, mitochondrial; Possesses thioredoxin-disulfide reductase activity towards thioredoxins O1, O2 and F3.	NADPH-dependent thioredoxin reductase 3; Thioredoxin reductase (TR) that exhibits both TR and thioredoxin (Trx) activities. Contains a C-terminal functional Trx domain. Functions as an electron donor for plastidial 2-Cys peroxiredoxins and participates in a NADPH-dependent hydrogen peroxide scavenging system in chloroplasts in the dark. Required for chlorophyll biosynthesis and biogenesis of the …	0.907
NTR2	NTR1	Q39242	Q39243	Thioredoxin reductase 2; Possesses thioredoxin-disulfide reductase activity towards thioredoxins O1, O2 and F3; Belongs to the class-II pyridine nucleotide-disulfide oxidoreductase family.	Thioredoxin reductase 1, mitochondrial; Possesses thioredoxin-disulfide reductase activity towards thioredoxins O1, O2 and F3.	0.9
NTR2	NTRC	Q39242	O22229	Thioredoxin reductase 2; Possesses thioredoxin-disulfide reductase activity towards thioredoxins O1, O2 and F3; Belongs to the class-II pyridine nucleotide-disulfide oxidoreductase family.	NADPH-dependent thioredoxin reductase 3; Thioredoxin reductase (TR) that exhibits both TR and thioredoxin (Trx) activities. Contains a C-terminal functional Trx domain. Functions as an electron donor for plastidial 2-Cys peroxiredoxins and participates in a NADPH-dependent hydrogen peroxide scavenging system in chloroplasts in the dark. Required for chlorophyll biosynthesis and biogenesis of the …	0.907
NTRC	NTR1	O22229	Q39243	NADPH-dependent thioredoxin reductase 3; Thioredoxin reductase (TR) that exhibits both TR and thioredoxin (Trx) activities. Contains a C-terminal functional Trx domain. Functions as an electron donor for plastidial 2-Cys peroxiredoxins and participates in a NADPH-dependent hydrogen peroxide scavenging system in chloroplasts in the dark. Required for chlorophyll biosynthesis and biogenesis of the …	Thioredoxin reductase 1, mitochondrial; Possesses thioredoxin-disulfide reductase activity towards thioredoxins O1, O2 and F3.	0.907
NTRC	NTR2	O22229	Q39242	NADPH-dependent thioredoxin reductase 3; Thioredoxin reductase (TR) that exhibits both TR and thioredoxin (Trx) activities. Contains a C-terminal functional Trx domain. Functions as an electron donor for plastidial 2-Cys peroxiredoxins and participates in a NADPH-dependent hydrogen peroxide scavenging system in chloroplasts in the dark. Required for chlorophyll biosynthesis and biogenesis of the …	Thioredoxin reductase 2; Possesses thioredoxin-disulfide reductase activity towards thioredoxins O1, O2 and F3; Belongs to the class-II pyridine nucleotide-disulfide oxidoreductase family.	0.907
PER1-2	PER7	P0DI10	Q9SY33	Peroxidase 1; Removal of H(2)O(2), oxidation of toxic reductants, biosynthesis and degradation of lignin, suberization, auxin catabolism, response to environmental stresses such as wounding, pathogen attack and oxidative stress. These functions might be dependent on each isozyme/isoform in each plant tissue; Belongs to the peroxidase family. Classical plant (class III) peroxidase subfamily.	Peroxidase 7; Removal of H(2)O(2), oxidation of toxic reductants, biosynthesis and degradation of lignin, suberization, auxin catabolism, response to environmental stresses such as wounding, pathogen attack and oxidative stress. These functions might be dependent on each isozyme/isoform in each plant tissue; Belongs to the peroxidase family. Classical plant (class III) peroxidase subfamily.	0.422
PER53	PER68	Q42578	Q9LVL1	Peroxidase 53; Removal of H(2)O(2), oxidation of toxic reductants, biosynthesis and degradation of lignin, suberization, auxin catabolism, response to environmental stresses such as wounding, pathogen attack and oxidative stress. These functions might be dependent on each isozyme/isoform in each plant tissue; Belongs to the peroxidase family. Classical plant (class III) peroxidase subfamily.	Peroxidase 68; Removal of H(2)O(2), oxidation of toxic reductants, biosynthesis and degradation of lignin, suberization, auxin catabolism, response to environmental stresses such as wounding, pathogen attack and oxidative stress. These functions might be dependent on each isozyme/isoform in each plant tissue; Belongs to the peroxidase family. Classical plant (class III) peroxidase subfamily.	0.426
PER53	PER72	Q42578	Q9FJZ9	Peroxidase 53; Removal of H(2)O(2), oxidation of toxic reductants, biosynthesis and degradation of lignin, suberization, auxin catabolism, response to environmental stresses such as wounding, pathogen attack and oxidative stress. These functions might be dependent on each isozyme/isoform in each plant tissue; Belongs to the peroxidase family. Classical plant (class III) peroxidase subfamily.	Peroxidase 72; Removal of H(2)O(2), oxidation of toxic reductants, biosynthesis and degradation of lignin, suberization, auxin catabolism, response to environmental stresses such as wounding, pathogen attack and oxidative stress. These functions might be dependent on each isozyme/isoform in each plant tissue; Belongs to the peroxidase family. Classical plant (class III) peroxidase subfamily.	0.414
PER58	PER64	P59120	Q43872	Peroxidase 58; Removal of H(2)O(2), oxidation of toxic reductants, biosynthesis and degradation of lignin, suberization, auxin catabolism, response to environmental stresses such as wounding, pathogen attack and oxidative stress. These functions might be dependent on each isozyme/isoform in each plant tissue; Belongs to the peroxidase family. Classical plant (class III) peroxidase subfamily.	Peroxidase 64; Removal of H(2)O(2), oxidation of toxic reductants, biosynthesis and degradation of lignin, suberization, auxin catabolism, response to environmental stresses such as wounding, pathogen attack and oxidative stress. These functions might be dependent on each isozyme/isoform in each plant tissue; Belongs to the peroxidase family. Classical plant (class III) peroxidase subfamily.	0.435
PER64	PER58	Q43872	P59120	Peroxidase 64; Removal of H(2)O(2), oxidation of toxic reductants, biosynthesis and degradation of lignin, suberization, auxin catabolism, response to environmental stresses such as wounding, pathogen attack and oxidative stress. These functions might be dependent on each isozyme/isoform in each plant tissue; Belongs to the peroxidase family. Classical plant (class III) peroxidase subfamily.	Peroxidase 58; Removal of H(2)O(2), oxidation of toxic reductants, biosynthesis and degradation of lignin, suberization, auxin catabolism, response to environmental stresses such as wounding, pathogen attack and oxidative stress. These functions might be dependent on each isozyme/isoform in each plant tissue; Belongs to the peroxidase family. Classical plant (class III) peroxidase subfamily.	0.435
PER68	PER53	Q9LVL1	Q42578	Peroxidase 68; Removal of H(2)O(2), oxidation of toxic reductants, biosynthesis and degradation of lignin, suberization, auxin catabolism, response to environmental stresses such as wounding, pathogen attack and oxidative stress. These functions might be dependent on each isozyme/isoform in each plant tissue; Belongs to the peroxidase family. Classical plant (class III) peroxidase subfamily.	Peroxidase 53; Removal of H(2)O(2), oxidation of toxic reductants, biosynthesis and degradation of lignin, suberization, auxin catabolism, response to environmental stresses such as wounding, pathogen attack and oxidative stress. These functions might be dependent on each isozyme/isoform in each plant tissue; Belongs to the peroxidase family. Classical plant (class III) peroxidase subfamily.	0.426
PER7	PER1-2	Q9SY33	P0DI10	Peroxidase 7; Removal of H(2)O(2), oxidation of toxic reductants, biosynthesis and degradation of lignin, suberization, auxin catabolism, response to environmental stresses such as wounding, pathogen attack and oxidative stress. These functions might be dependent on each isozyme/isoform in each plant tissue; Belongs to the peroxidase family. Classical plant (class III) peroxidase subfamily.	Peroxidase 1; Removal of H(2)O(2), oxidation of toxic reductants, biosynthesis and degradation of lignin, suberization, auxin catabolism, response to environmental stresses such as wounding, pathogen attack and oxidative stress. These functions might be dependent on each isozyme/isoform in each plant tissue; Belongs to the peroxidase family. Classical plant (class III) peroxidase subfamily.	0.422
PER72	PER53	Q9FJZ9	Q42578	Peroxidase 72; Removal of H(2)O(2), oxidation of toxic reductants, biosynthesis and degradation of lignin, suberization, auxin catabolism, response to environmental stresses such as wounding, pathogen attack and oxidative stress. These functions might be dependent on each isozyme/isoform in each plant tissue; Belongs to the peroxidase family. Classical plant (class III) peroxidase subfamily.	Peroxidase 53; Removal of H(2)O(2), oxidation of toxic reductants, biosynthesis and degradation of lignin, suberization, auxin catabolism, response to environmental stresses such as wounding, pathogen attack and oxidative stress. These functions might be dependent on each isozyme/isoform in each plant tissue; Belongs to the peroxidase family. Classical plant (class III) peroxidase subfamily.	0.414
