# Supplementary material for: Unveiling the role of epigenetic mechanisms and redox signaling in alleviating multiple abiotic stress in plants
Source: Front Plant Sci. 2024 Sep 19;15:1456414. doi: 10.3389/fpls.2024.1456414 (PMC11446805; doi:10.3389/fpls.2024.1456414)
Supplement: Supplementary file 2 [file Table2.xlsx]

## Sheet: Sheet1
Supplementary table 2. STRING interactome showing ROS metabolic regulation.
Node1	Node2	Node1 accession	Node2 accession	Node1 annotation	Node2 annotation	Score
CRY1	CRY2	Q43125	Q96524	Cryptochrome-1; Photoreceptor that mediates primarily blue light inhibition of hypocotyl elongation and photoperiodic control of floral initiation, and regulates other light responses, including circadian rhythms, tropic growth, stomata opening, guard cell development, root development, bacterial and viral pathogen responses, abiotic stress responses, cell cycles, programmed cell death, apical do…	Cryptochrome-2; Photoreceptor that mediates primarily blue light inhibition of hypocotyl elongation and photoperiodic control of floral initiation, and regulates other light responses, including circadian rhythms, tropic growth, stomata opening, guard cell development, root development, bacterial and viral pathogen responses, abiotic stress responses, cell cycles, programmed cell death, apical do…	0.955
CRY1	GAI	Q43125	Q9LQT8	Cryptochrome-1; Photoreceptor that mediates primarily blue light inhibition of hypocotyl elongation and photoperiodic control of floral initiation, and regulates other light responses, including circadian rhythms, tropic growth, stomata opening, guard cell development, root development, bacterial and viral pathogen responses, abiotic stress responses, cell cycles, programmed cell death, apical do…	DELLA protein GAI; Transcriptional regulator that acts as a repressor of the gibberellin (GA) signaling pathway. Transcription coactivator of the zinc finger transcription factors GAF1/IDD2 and ENY/IDD1 in regulation of gibberellin homeostasis and signaling. No effect of the BOI proteins on its stability. Probably acts by participating in large multiprotein complexes that repress transcription of…	0.545
CRY1	RGA	Q43125	Q9SLH3	Cryptochrome-1; Photoreceptor that mediates primarily blue light inhibition of hypocotyl elongation and photoperiodic control of floral initiation, and regulates other light responses, including circadian rhythms, tropic growth, stomata opening, guard cell development, root development, bacterial and viral pathogen responses, abiotic stress responses, cell cycles, programmed cell death, apical do…	DELLA protein RGA; Probable transcriptional regulator that acts as a repressor of the gibberellin (GA) signaling pathway. Probably acts by participating in large multiprotein complexes that repress transcription of GA-inducible genes. Positively regulates XERICO expression in seeds. Upon GA application, it is degraded by the proteasome, allowing the GA signaling pathway. Compared to other DELLA p…	0.583
CRY2	CRY1	Q96524	Q43125	Cryptochrome-2; Photoreceptor that mediates primarily blue light inhibition of hypocotyl elongation and photoperiodic control of floral initiation, and regulates other light responses, including circadian rhythms, tropic growth, stomata opening, guard cell development, root development, bacterial and viral pathogen responses, abiotic stress responses, cell cycles, programmed cell death, apical do…	Cryptochrome-1; Photoreceptor that mediates primarily blue light inhibition of hypocotyl elongation and photoperiodic control of floral initiation, and regulates other light responses, including circadian rhythms, tropic growth, stomata opening, guard cell development, root development, bacterial and viral pathogen responses, abiotic stress responses, cell cycles, programmed cell death, apical do…	0.955
CRY2	GAI	Q96524	Q9LQT8	Cryptochrome-2; Photoreceptor that mediates primarily blue light inhibition of hypocotyl elongation and photoperiodic control of floral initiation, and regulates other light responses, including circadian rhythms, tropic growth, stomata opening, guard cell development, root development, bacterial and viral pathogen responses, abiotic stress responses, cell cycles, programmed cell death, apical do…	DELLA protein GAI; Transcriptional regulator that acts as a repressor of the gibberellin (GA) signaling pathway. Transcription coactivator of the zinc finger transcription factors GAF1/IDD2 and ENY/IDD1 in regulation of gibberellin homeostasis and signaling. No effect of the BOI proteins on its stability. Probably acts by participating in large multiprotein complexes that repress transcription of…	0.554
CRY2	RGA	Q96524	Q9SLH3	Cryptochrome-2; Photoreceptor that mediates primarily blue light inhibition of hypocotyl elongation and photoperiodic control of floral initiation, and regulates other light responses, including circadian rhythms, tropic growth, stomata opening, guard cell development, root development, bacterial and viral pathogen responses, abiotic stress responses, cell cycles, programmed cell death, apical do…	DELLA protein RGA; Probable transcriptional regulator that acts as a repressor of the gibberellin (GA) signaling pathway. Probably acts by participating in large multiprotein complexes that repress transcription of GA-inducible genes. Positively regulates XERICO expression in seeds. Upon GA application, it is degraded by the proteasome, allowing the GA signaling pathway. Compared to other DELLA p…	0.579
CRY2	RGL1	Q96524	Q9C8Y3	Cryptochrome-2; Photoreceptor that mediates primarily blue light inhibition of hypocotyl elongation and photoperiodic control of floral initiation, and regulates other light responses, including circadian rhythms, tropic growth, stomata opening, guard cell development, root development, bacterial and viral pathogen responses, abiotic stress responses, cell cycles, programmed cell death, apical do…	DELLA protein RGL1; Probable transcriptional regulator that acts as a repressor of the gibberellin (GA) signaling pathway. No effect of the BOI proteins on its stability. Probably acts by participating in large multiprotein complexes that repress transcription of GA-inducible genes. Has overlapping but distinct roles in GA signaling compared to RGA and GAI. Regulates the floral development. May a…	0.439
CRY2	RGL2	Q96524	Q8GXW1	Cryptochrome-2; Photoreceptor that mediates primarily blue light inhibition of hypocotyl elongation and photoperiodic control of floral initiation, and regulates other light responses, including circadian rhythms, tropic growth, stomata opening, guard cell development, root development, bacterial and viral pathogen responses, abiotic stress responses, cell cycles, programmed cell death, apical do…	DELLA protein RGL2; Probable transcriptional regulator that acts as a repressor of the gibberellin (GA) signaling pathway. No effect of the BOI proteins on its stability. Probably acts by participating in large multiprotein complexes that repress transcription of GA-inducible genes. Upon GA application, it is degraded by the proteasome, allowing the GA signaling pathway. Acts as a major GA-respon…	0.409
CRY2	RGL3	Q96524	Q9LF53	Cryptochrome-2; Photoreceptor that mediates primarily blue light inhibition of hypocotyl elongation and photoperiodic control of floral initiation, and regulates other light responses, including circadian rhythms, tropic growth, stomata opening, guard cell development, root development, bacterial and viral pathogen responses, abiotic stress responses, cell cycles, programmed cell death, apical do…	DELLA protein RGL3; Probable transcriptional regulator that acts as a repressor of the gibberellin (GA) signaling pathway. No effect of the BOI proteins on its stability. Probably acts by participating in large multiprotein complexes that repress transcription of GA-inducible genes. Its activity may be regulated by phytohormones such as auxin and ethylene (By similarity); Belongs to the GRAS fami…	0.432
EDS1	PAD4	Q9SU72	Q9S745	Protein EDS1; Positive regulator of basal resistance and of effector- triggered immunity specifically mediated by TIR-NB-LRR (TNL) resistance proteins. Disruption by bacterial effector of EDS1-TIR-NB-LRR resistance protein interactions constitutes the first step in resistance activation. Acts redundantly with salicylic acid to regulate resistance gene-mediated signaling. Triggers early plant defe…	Lipase-like PAD4; Probable lipase required downstream of MPK4 for accumulation of the plant defense-potentiating molecule, salicylic acid, thus contributing to the plant innate immunity against invasive biotrophic pathogens and to defense mechanisms upon recognition of microbe- associated molecular patterns (MAMPs). Participates in the regulation of various molecular and physiological processes t…	0.999
GAI	CRY1	Q9LQT8	Q43125	DELLA protein GAI; Transcriptional regulator that acts as a repressor of the gibberellin (GA) signaling pathway. Transcription coactivator of the zinc finger transcription factors GAF1/IDD2 and ENY/IDD1 in regulation of gibberellin homeostasis and signaling. No effect of the BOI proteins on its stability. Probably acts by participating in large multiprotein complexes that repress transcription of…	Cryptochrome-1; Photoreceptor that mediates primarily blue light inhibition of hypocotyl elongation and photoperiodic control of floral initiation, and regulates other light responses, including circadian rhythms, tropic growth, stomata opening, guard cell development, root development, bacterial and viral pathogen responses, abiotic stress responses, cell cycles, programmed cell death, apical do…	0.545
GAI	CRY2	Q9LQT8	Q96524	DELLA protein GAI; Transcriptional regulator that acts as a repressor of the gibberellin (GA) signaling pathway. Transcription coactivator of the zinc finger transcription factors GAF1/IDD2 and ENY/IDD1 in regulation of gibberellin homeostasis and signaling. No effect of the BOI proteins on its stability. Probably acts by participating in large multiprotein complexes that repress transcription of…	Cryptochrome-2; Photoreceptor that mediates primarily blue light inhibition of hypocotyl elongation and photoperiodic control of floral initiation, and regulates other light responses, including circadian rhythms, tropic growth, stomata opening, guard cell development, root development, bacterial and viral pathogen responses, abiotic stress responses, cell cycles, programmed cell death, apical do…	0.554
GAI	GASA14	Q9LQT8	Q9LFR3	DELLA protein GAI; Transcriptional regulator that acts as a repressor of the gibberellin (GA) signaling pathway. Transcription coactivator of the zinc finger transcription factors GAF1/IDD2 and ENY/IDD1 in regulation of gibberellin homeostasis and signaling. No effect of the BOI proteins on its stability. Probably acts by participating in large multiprotein complexes that repress transcription of…	Gibberellin-regulated protein 14; Gibberellin-regulated protein that may function in hormonal controlled steps of development such as seed germination, flowering and seed maturation; Belongs to the GASA family.	0.746
GAI	JUB1	Q9LQT8	Q9SK55	DELLA protein GAI; Transcriptional regulator that acts as a repressor of the gibberellin (GA) signaling pathway. Transcription coactivator of the zinc finger transcription factors GAF1/IDD2 and ENY/IDD1 in regulation of gibberellin homeostasis and signaling. No effect of the BOI proteins on its stability. Probably acts by participating in large multiprotein complexes that repress transcription of…	Transcription factor JUNGBRUNNEN 1; Transcription factor that binds to the 5'- RRYGCCGT-3' consensus core sequence. Central longevity regulator. Negative regulator of leaf senescence. Modulates cellular H(2)O(2) levels and enhances tolerance to various abiotic stresses through the regulation of DREB2A.	0.465
GAI	RGA	Q9LQT8	Q9SLH3	DELLA protein GAI; Transcriptional regulator that acts as a repressor of the gibberellin (GA) signaling pathway. Transcription coactivator of the zinc finger transcription factors GAF1/IDD2 and ENY/IDD1 in regulation of gibberellin homeostasis and signaling. No effect of the BOI proteins on its stability. Probably acts by participating in large multiprotein complexes that repress transcription of…	DELLA protein RGA; Probable transcriptional regulator that acts as a repressor of the gibberellin (GA) signaling pathway. Probably acts by participating in large multiprotein complexes that repress transcription of GA-inducible genes. Positively regulates XERICO expression in seeds. Upon GA application, it is degraded by the proteasome, allowing the GA signaling pathway. Compared to other DELLA p…	0.606
GAI	SPY	Q9LQT8	Q96301	DELLA protein GAI; Transcriptional regulator that acts as a repressor of the gibberellin (GA) signaling pathway. Transcription coactivator of the zinc finger transcription factors GAF1/IDD2 and ENY/IDD1 in regulation of gibberellin homeostasis and signaling. No effect of the BOI proteins on its stability. Probably acts by participating in large multiprotein complexes that repress transcription of…	Probable UDP-N-acetylglucosamine--peptide N-acetylglucosaminyltransferase SPINDLY; Probable O-linked N-acetylglucosamine transferase (OGT) involved in various processes such as gibberellin (GA) signaling pathway and circadian clock. OGTs catalyze the addition of nucleotide- activated sugars directly onto the polypeptide through O-glycosidic linkage with the hydroxyl of serine or threonine. Probab…	0.858
GASA14	GAI	Q9LFR3	Q9LQT8	Gibberellin-regulated protein 14; Gibberellin-regulated protein that may function in hormonal controlled steps of development such as seed germination, flowering and seed maturation; Belongs to the GASA family.	DELLA protein GAI; Transcriptional regulator that acts as a repressor of the gibberellin (GA) signaling pathway. Transcription coactivator of the zinc finger transcription factors GAF1/IDD2 and ENY/IDD1 in regulation of gibberellin homeostasis and signaling. No effect of the BOI proteins on its stability. Probably acts by participating in large multiprotein complexes that repress transcription of…	0.746
GASA14	RGA	Q9LFR3	Q9SLH3	Gibberellin-regulated protein 14; Gibberellin-regulated protein that may function in hormonal controlled steps of development such as seed germination, flowering and seed maturation; Belongs to the GASA family.	DELLA protein RGA; Probable transcriptional regulator that acts as a repressor of the gibberellin (GA) signaling pathway. Probably acts by participating in large multiprotein complexes that repress transcription of GA-inducible genes. Positively regulates XERICO expression in seeds. Upon GA application, it is degraded by the proteasome, allowing the GA signaling pathway. Compared to other DELLA p…	0.546
JUB1	GAI	Q9SK55	Q9LQT8	Transcription factor JUNGBRUNNEN 1; Transcription factor that binds to the 5'- RRYGCCGT-3' consensus core sequence. Central longevity regulator. Negative regulator of leaf senescence. Modulates cellular H(2)O(2) levels and enhances tolerance to various abiotic stresses through the regulation of DREB2A.	DELLA protein GAI; Transcriptional regulator that acts as a repressor of the gibberellin (GA) signaling pathway. Transcription coactivator of the zinc finger transcription factors GAF1/IDD2 and ENY/IDD1 in regulation of gibberellin homeostasis and signaling. No effect of the BOI proteins on its stability. Probably acts by participating in large multiprotein complexes that repress transcription of…	0.465
JUB1	RGL1	Q9SK55	Q9C8Y3	Transcription factor JUNGBRUNNEN 1; Transcription factor that binds to the 5'- RRYGCCGT-3' consensus core sequence. Central longevity regulator. Negative regulator of leaf senescence. Modulates cellular H(2)O(2) levels and enhances tolerance to various abiotic stresses through the regulation of DREB2A.	DELLA protein RGL1; Probable transcriptional regulator that acts as a repressor of the gibberellin (GA) signaling pathway. No effect of the BOI proteins on its stability. Probably acts by participating in large multiprotein complexes that repress transcription of GA-inducible genes. Has overlapping but distinct roles in GA signaling compared to RGA and GAI. Regulates the floral development. May a…	0.431
LHCB2.1	LHCB2.2	Q9SHR7	Q9S7J7	Chlorophyll a-b binding protein 2.1, chloroplastic; The light-harvesting complex (LHC) functions as a light receptor, it captures and delivers excitation energy to photosystems with which it is closely associated (By similarity). Mediates rapid phosphorylation and migration of LHCII-PSII to photosystem I (PSI) after transition to state 2 (red) light conditions, thus leading to the formation of PS…	Chlorophyll a-b binding protein 2.2, chloroplastic; The light-harvesting complex (LHC) functions as a light receptor, it captures and delivers excitation energy to photosystems with which it is closely associated (By similarity). Mediates rapid phosphorylation and migration of LHCII-PSII to photosystem I (PSI) after transition to state 2 (red) light conditions, thus leading to the formation of PS…	0.987
LHCB2.1	LHCB2.4	Q9SHR7	Q9XF87	Chlorophyll a-b binding protein 2.1, chloroplastic; The light-harvesting complex (LHC) functions as a light receptor, it captures and delivers excitation energy to photosystems with which it is closely associated (By similarity). Mediates rapid phosphorylation and migration of LHCII-PSII to photosystem I (PSI) after transition to state 2 (red) light conditions, thus leading to the formation of PS…	Chlorophyll a-b binding protein 2.4, chloroplastic; The light-harvesting complex (LHC) functions as a light receptor, it captures and delivers excitation energy to photosystems with which it is closely associated (By similarity). Mediates rapid phosphorylation and migration of LHCII-PSII to photosystem I (PSI) after transition to state 2 (red) light conditions, thus leading to the formation of PS…	0.939
LHCB2.2	LHCB2.1	Q9S7J7	Q9SHR7	Chlorophyll a-b binding protein 2.2, chloroplastic; The light-harvesting complex (LHC) functions as a light receptor, it captures and delivers excitation energy to photosystems with which it is closely associated (By similarity). Mediates rapid phosphorylation and migration of LHCII-PSII to photosystem I (PSI) after transition to state 2 (red) light conditions, thus leading to the formation of PS…	Chlorophyll a-b binding protein 2.1, chloroplastic; The light-harvesting complex (LHC) functions as a light receptor, it captures and delivers excitation energy to photosystems with which it is closely associated (By similarity). Mediates rapid phosphorylation and migration of LHCII-PSII to photosystem I (PSI) after transition to state 2 (red) light conditions, thus leading to the formation of PS…	0.987
LHCB2.2	LHCB2.4	Q9S7J7	Q9XF87	Chlorophyll a-b binding protein 2.2, chloroplastic; The light-harvesting complex (LHC) functions as a light receptor, it captures and delivers excitation energy to photosystems with which it is closely associated (By similarity). Mediates rapid phosphorylation and migration of LHCII-PSII to photosystem I (PSI) after transition to state 2 (red) light conditions, thus leading to the formation of PS…	Chlorophyll a-b binding protein 2.4, chloroplastic; The light-harvesting complex (LHC) functions as a light receptor, it captures and delivers excitation energy to photosystems with which it is closely associated (By similarity). Mediates rapid phosphorylation and migration of LHCII-PSII to photosystem I (PSI) after transition to state 2 (red) light conditions, thus leading to the formation of PS…	0.955
LHCB2.4	LHCB2.1	Q9XF87	Q9SHR7	Chlorophyll a-b binding protein 2.4, chloroplastic; The light-harvesting complex (LHC) functions as a light receptor, it captures and delivers excitation energy to photosystems with which it is closely associated (By similarity). Mediates rapid phosphorylation and migration of LHCII-PSII to photosystem I (PSI) after transition to state 2 (red) light conditions, thus leading to the formation of PS…	Chlorophyll a-b binding protein 2.1, chloroplastic; The light-harvesting complex (LHC) functions as a light receptor, it captures and delivers excitation energy to photosystems with which it is closely associated (By similarity). Mediates rapid phosphorylation and migration of LHCII-PSII to photosystem I (PSI) after transition to state 2 (red) light conditions, thus leading to the formation of PS…	0.939
LHCB2.4	LHCB2.2	Q9XF87	Q9S7J7	Chlorophyll a-b binding protein 2.4, chloroplastic; The light-harvesting complex (LHC) functions as a light receptor, it captures and delivers excitation energy to photosystems with which it is closely associated (By similarity). Mediates rapid phosphorylation and migration of LHCII-PSII to photosystem I (PSI) after transition to state 2 (red) light conditions, thus leading to the formation of PS…	Chlorophyll a-b binding protein 2.2, chloroplastic; The light-harvesting complex (LHC) functions as a light receptor, it captures and delivers excitation energy to photosystems with which it is closely associated (By similarity). Mediates rapid phosphorylation and migration of LHCII-PSII to photosystem I (PSI) after transition to state 2 (red) light conditions, thus leading to the formation of PS…	0.955
NHX7	RCD1	Q9LKW9	Q8RY59	Sodium/hydrogen exchanger 7; Acts in electroneutral exchange of protons for cations such as Na(+) or Li(+) across plasma membrane. Involved in Na(+) and K(+) homeostasis. Required for cytoplasmic Na(+) and Li(+) detoxification by secreting them from the cytoplasm to the extracellular space. Regulates Na(+) content of the xylem sap. Belongs to the monovalent cation:proton antiporter 1 (CPA1) trans…	Inactive poly [ADP-ribose] polymerase RCD1; Inactive ADP-ribosyltransferase that functions with SRO1 to regulate oxidative stress, hormonal and developmental responses. Required for embryogenesis, vegetative and reproductive development, and abiotic stress responses. May regulate several stress-responsive genes. Seems to play a larger developmental role than SRO1. Does not bind NAD in vitro.	0.929
PAD4	EDS1	Q9S745	Q9SU72	Lipase-like PAD4; Probable lipase required downstream of MPK4 for accumulation of the plant defense-potentiating molecule, salicylic acid, thus contributing to the plant innate immunity against invasive biotrophic pathogens and to defense mechanisms upon recognition of microbe- associated molecular patterns (MAMPs). Participates in the regulation of various molecular and physiological processes t…	Protein EDS1; Positive regulator of basal resistance and of effector- triggered immunity specifically mediated by TIR-NB-LRR (TNL) resistance proteins. Disruption by bacterial effector of EDS1-TIR-NB-LRR resistance protein interactions constitutes the first step in resistance activation. Acts redundantly with salicylic acid to regulate resistance gene-mediated signaling. Triggers early plant defe…	0.999
Q1G3Q4_ARATH	RGF1	Q1G3Q4	Q3E880	PLATZ transcription factor family protein.	Root meristem growth factor 1; Maintains the postembryonic root stem cell niche by regulating the expression levels and patterns of the transcription factor PLETHORA (PLT), mainly at the post-transcriptional level. Belongs to the RGF family.	0.886
RCD1	NHX7	Q8RY59	Q9LKW9	Inactive poly [ADP-ribose] polymerase RCD1; Inactive ADP-ribosyltransferase that functions with SRO1 to regulate oxidative stress, hormonal and developmental responses. Required for embryogenesis, vegetative and reproductive development, and abiotic stress responses. May regulate several stress-responsive genes. Seems to play a larger developmental role than SRO1. Does not bind NAD in vitro.	Sodium/hydrogen exchanger 7; Acts in electroneutral exchange of protons for cations such as Na(+) or Li(+) across plasma membrane. Involved in Na(+) and K(+) homeostasis. Required for cytoplasmic Na(+) and Li(+) detoxification by secreting them from the cytoplasm to the extracellular space. Regulates Na(+) content of the xylem sap. Belongs to the monovalent cation:proton antiporter 1 (CPA1) trans…	0.929
RGA	CRY1	Q9SLH3	Q43125	DELLA protein RGA; Probable transcriptional regulator that acts as a repressor of the gibberellin (GA) signaling pathway. Probably acts by participating in large multiprotein complexes that repress transcription of GA-inducible genes. Positively regulates XERICO expression in seeds. Upon GA application, it is degraded by the proteasome, allowing the GA signaling pathway. Compared to other DELLA p…	Cryptochrome-1; Photoreceptor that mediates primarily blue light inhibition of hypocotyl elongation and photoperiodic control of floral initiation, and regulates other light responses, including circadian rhythms, tropic growth, stomata opening, guard cell development, root development, bacterial and viral pathogen responses, abiotic stress responses, cell cycles, programmed cell death, apical do…	0.583
RGA	CRY2	Q9SLH3	Q96524	DELLA protein RGA; Probable transcriptional regulator that acts as a repressor of the gibberellin (GA) signaling pathway. Probably acts by participating in large multiprotein complexes that repress transcription of GA-inducible genes. Positively regulates XERICO expression in seeds. Upon GA application, it is degraded by the proteasome, allowing the GA signaling pathway. Compared to other DELLA p…	Cryptochrome-2; Photoreceptor that mediates primarily blue light inhibition of hypocotyl elongation and photoperiodic control of floral initiation, and regulates other light responses, including circadian rhythms, tropic growth, stomata opening, guard cell development, root development, bacterial and viral pathogen responses, abiotic stress responses, cell cycles, programmed cell death, apical do…	0.579
RGA	GAI	Q9SLH3	Q9LQT8	DELLA protein RGA; Probable transcriptional regulator that acts as a repressor of the gibberellin (GA) signaling pathway. Probably acts by participating in large multiprotein complexes that repress transcription of GA-inducible genes. Positively regulates XERICO expression in seeds. Upon GA application, it is degraded by the proteasome, allowing the GA signaling pathway. Compared to other DELLA p…	DELLA protein GAI; Transcriptional regulator that acts as a repressor of the gibberellin (GA) signaling pathway. Transcription coactivator of the zinc finger transcription factors GAF1/IDD2 and ENY/IDD1 in regulation of gibberellin homeostasis and signaling. No effect of the BOI proteins on its stability. Probably acts by participating in large multiprotein complexes that repress transcription of…	0.606
RGA	GASA14	Q9SLH3	Q9LFR3	DELLA protein RGA; Probable transcriptional regulator that acts as a repressor of the gibberellin (GA) signaling pathway. Probably acts by participating in large multiprotein complexes that repress transcription of GA-inducible genes. Positively regulates XERICO expression in seeds. Upon GA application, it is degraded by the proteasome, allowing the GA signaling pathway. Compared to other DELLA p…	Gibberellin-regulated protein 14; Gibberellin-regulated protein that may function in hormonal controlled steps of development such as seed germination, flowering and seed maturation; Belongs to the GASA family.	0.546
RGA	RGL2	Q9SLH3	Q8GXW1	DELLA protein RGA; Probable transcriptional regulator that acts as a repressor of the gibberellin (GA) signaling pathway. Probably acts by participating in large multiprotein complexes that repress transcription of GA-inducible genes. Positively regulates XERICO expression in seeds. Upon GA application, it is degraded by the proteasome, allowing the GA signaling pathway. Compared to other DELLA p…	DELLA protein RGL2; Probable transcriptional regulator that acts as a repressor of the gibberellin (GA) signaling pathway. No effect of the BOI proteins on its stability. Probably acts by participating in large multiprotein complexes that repress transcription of GA-inducible genes. Upon GA application, it is degraded by the proteasome, allowing the GA signaling pathway. Acts as a major GA-respon…	0.521
RGA	SPY	Q9SLH3	Q96301	DELLA protein RGA; Probable transcriptional regulator that acts as a repressor of the gibberellin (GA) signaling pathway. Probably acts by participating in large multiprotein complexes that repress transcription of GA-inducible genes. Positively regulates XERICO expression in seeds. Upon GA application, it is degraded by the proteasome, allowing the GA signaling pathway. Compared to other DELLA p…	Probable UDP-N-acetylglucosamine--peptide N-acetylglucosaminyltransferase SPINDLY; Probable O-linked N-acetylglucosamine transferase (OGT) involved in various processes such as gibberellin (GA) signaling pathway and circadian clock. OGTs catalyze the addition of nucleotide- activated sugars directly onto the polypeptide through O-glycosidic linkage with the hydroxyl of serine or threonine. Probab…	0.825
RGA	SRK2E	Q9SLH3	Q940H6	DELLA protein RGA; Probable transcriptional regulator that acts as a repressor of the gibberellin (GA) signaling pathway. Probably acts by participating in large multiprotein complexes that repress transcription of GA-inducible genes. Positively regulates XERICO expression in seeds. Upon GA application, it is degraded by the proteasome, allowing the GA signaling pathway. Compared to other DELLA p…	Serine/threonine-protein kinase SRK2E; Activator of the abscisic acid (ABA) signaling pathway that regulates numerous ABA responses, such as stomata closure in response to drought, darkness, high CO(2), plant pathogens, or decreases in atmospheric relative humidity (RH). Involved in the resistance to drought by avoiding water loss. Required for the stomata closure mediated by pathogen-associated …	0.426
RGF1	Q1G3Q4_ARATH	Q3E880	Q1G3Q4	Root meristem growth factor 1; Maintains the postembryonic root stem cell niche by regulating the expression levels and patterns of the transcription factor PLETHORA (PLT), mainly at the post-transcriptional level. Belongs to the RGF family.	PLATZ transcription factor family protein.	0.886
RGL1	CRY2	Q9C8Y3	Q96524	DELLA protein RGL1; Probable transcriptional regulator that acts as a repressor of the gibberellin (GA) signaling pathway. No effect of the BOI proteins on its stability. Probably acts by participating in large multiprotein complexes that repress transcription of GA-inducible genes. Has overlapping but distinct roles in GA signaling compared to RGA and GAI. Regulates the floral development. May a…	Cryptochrome-2; Photoreceptor that mediates primarily blue light inhibition of hypocotyl elongation and photoperiodic control of floral initiation, and regulates other light responses, including circadian rhythms, tropic growth, stomata opening, guard cell development, root development, bacterial and viral pathogen responses, abiotic stress responses, cell cycles, programmed cell death, apical do…	0.439
RGL1	JUB1	Q9C8Y3	Q9SK55	DELLA protein RGL1; Probable transcriptional regulator that acts as a repressor of the gibberellin (GA) signaling pathway. No effect of the BOI proteins on its stability. Probably acts by participating in large multiprotein complexes that repress transcription of GA-inducible genes. Has overlapping but distinct roles in GA signaling compared to RGA and GAI. Regulates the floral development. May a…	Transcription factor JUNGBRUNNEN 1; Transcription factor that binds to the 5'- RRYGCCGT-3' consensus core sequence. Central longevity regulator. Negative regulator of leaf senescence. Modulates cellular H(2)O(2) levels and enhances tolerance to various abiotic stresses through the regulation of DREB2A.	0.431
RGL1	SPY	Q9C8Y3	Q96301	DELLA protein RGL1; Probable transcriptional regulator that acts as a repressor of the gibberellin (GA) signaling pathway. No effect of the BOI proteins on its stability. Probably acts by participating in large multiprotein complexes that repress transcription of GA-inducible genes. Has overlapping but distinct roles in GA signaling compared to RGA and GAI. Regulates the floral development. May a…	Probable UDP-N-acetylglucosamine--peptide N-acetylglucosaminyltransferase SPINDLY; Probable O-linked N-acetylglucosamine transferase (OGT) involved in various processes such as gibberellin (GA) signaling pathway and circadian clock. OGTs catalyze the addition of nucleotide- activated sugars directly onto the polypeptide through O-glycosidic linkage with the hydroxyl of serine or threonine. Probab…	0.785
RGL2	CRY2	Q8GXW1	Q96524	DELLA protein RGL2; Probable transcriptional regulator that acts as a repressor of the gibberellin (GA) signaling pathway. No effect of the BOI proteins on its stability. Probably acts by participating in large multiprotein complexes that repress transcription of GA-inducible genes. Upon GA application, it is degraded by the proteasome, allowing the GA signaling pathway. Acts as a major GA-respon…	Cryptochrome-2; Photoreceptor that mediates primarily blue light inhibition of hypocotyl elongation and photoperiodic control of floral initiation, and regulates other light responses, including circadian rhythms, tropic growth, stomata opening, guard cell development, root development, bacterial and viral pathogen responses, abiotic stress responses, cell cycles, programmed cell death, apical do…	0.409
RGL2	RGA	Q8GXW1	Q9SLH3	DELLA protein RGL2; Probable transcriptional regulator that acts as a repressor of the gibberellin (GA) signaling pathway. No effect of the BOI proteins on its stability. Probably acts by participating in large multiprotein complexes that repress transcription of GA-inducible genes. Upon GA application, it is degraded by the proteasome, allowing the GA signaling pathway. Acts as a major GA-respon…	DELLA protein RGA; Probable transcriptional regulator that acts as a repressor of the gibberellin (GA) signaling pathway. Probably acts by participating in large multiprotein complexes that repress transcription of GA-inducible genes. Positively regulates XERICO expression in seeds. Upon GA application, it is degraded by the proteasome, allowing the GA signaling pathway. Compared to other DELLA p…	0.521
RGL2	SPY	Q8GXW1	Q96301	DELLA protein RGL2; Probable transcriptional regulator that acts as a repressor of the gibberellin (GA) signaling pathway. No effect of the BOI proteins on its stability. Probably acts by participating in large multiprotein complexes that repress transcription of GA-inducible genes. Upon GA application, it is degraded by the proteasome, allowing the GA signaling pathway. Acts as a major GA-respon…	Probable UDP-N-acetylglucosamine--peptide N-acetylglucosaminyltransferase SPINDLY; Probable O-linked N-acetylglucosamine transferase (OGT) involved in various processes such as gibberellin (GA) signaling pathway and circadian clock. OGTs catalyze the addition of nucleotide- activated sugars directly onto the polypeptide through O-glycosidic linkage with the hydroxyl of serine or threonine. Probab…	0.796
RGL3	CRY2	Q9LF53	Q96524	DELLA protein RGL3; Probable transcriptional regulator that acts as a repressor of the gibberellin (GA) signaling pathway. No effect of the BOI proteins on its stability. Probably acts by participating in large multiprotein complexes that repress transcription of GA-inducible genes. Its activity may be regulated by phytohormones such as auxin and ethylene (By similarity); Belongs to the GRAS fami…	Cryptochrome-2; Photoreceptor that mediates primarily blue light inhibition of hypocotyl elongation and photoperiodic control of floral initiation, and regulates other light responses, including circadian rhythms, tropic growth, stomata opening, guard cell development, root development, bacterial and viral pathogen responses, abiotic stress responses, cell cycles, programmed cell death, apical do…	0.432
RGL3	SPY	Q9LF53	Q96301	DELLA protein RGL3; Probable transcriptional regulator that acts as a repressor of the gibberellin (GA) signaling pathway. No effect of the BOI proteins on its stability. Probably acts by participating in large multiprotein complexes that repress transcription of GA-inducible genes. Its activity may be regulated by phytohormones such as auxin and ethylene (By similarity); Belongs to the GRAS fami…	Probable UDP-N-acetylglucosamine--peptide N-acetylglucosaminyltransferase SPINDLY; Probable O-linked N-acetylglucosamine transferase (OGT) involved in various processes such as gibberellin (GA) signaling pathway and circadian clock. OGTs catalyze the addition of nucleotide- activated sugars directly onto the polypeptide through O-glycosidic linkage with the hydroxyl of serine or threonine. Probab…	0.74
SPY	GAI	Q96301	Q9LQT8	Probable UDP-N-acetylglucosamine--peptide N-acetylglucosaminyltransferase SPINDLY; Probable O-linked N-acetylglucosamine transferase (OGT) involved in various processes such as gibberellin (GA) signaling pathway and circadian clock. OGTs catalyze the addition of nucleotide- activated sugars directly onto the polypeptide through O-glycosidic linkage with the hydroxyl of serine or threonine. Probab…	DELLA protein GAI; Transcriptional regulator that acts as a repressor of the gibberellin (GA) signaling pathway. Transcription coactivator of the zinc finger transcription factors GAF1/IDD2 and ENY/IDD1 in regulation of gibberellin homeostasis and signaling. No effect of the BOI proteins on its stability. Probably acts by participating in large multiprotein complexes that repress transcription of…	0.858
SPY	RGA	Q96301	Q9SLH3	Probable UDP-N-acetylglucosamine--peptide N-acetylglucosaminyltransferase SPINDLY; Probable O-linked N-acetylglucosamine transferase (OGT) involved in various processes such as gibberellin (GA) signaling pathway and circadian clock. OGTs catalyze the addition of nucleotide- activated sugars directly onto the polypeptide through O-glycosidic linkage with the hydroxyl of serine or threonine. Probab…	DELLA protein RGA; Probable transcriptional regulator that acts as a repressor of the gibberellin (GA) signaling pathway. Probably acts by participating in large multiprotein complexes that repress transcription of GA-inducible genes. Positively regulates XERICO expression in seeds. Upon GA application, it is degraded by the proteasome, allowing the GA signaling pathway. Compared to other DELLA p…	0.825
SPY	RGL1	Q96301	Q9C8Y3	Probable UDP-N-acetylglucosamine--peptide N-acetylglucosaminyltransferase SPINDLY; Probable O-linked N-acetylglucosamine transferase (OGT) involved in various processes such as gibberellin (GA) signaling pathway and circadian clock. OGTs catalyze the addition of nucleotide- activated sugars directly onto the polypeptide through O-glycosidic linkage with the hydroxyl of serine or threonine. Probab…	DELLA protein RGL1; Probable transcriptional regulator that acts as a repressor of the gibberellin (GA) signaling pathway. No effect of the BOI proteins on its stability. Probably acts by participating in large multiprotein complexes that repress transcription of GA-inducible genes. Has overlapping but distinct roles in GA signaling compared to RGA and GAI. Regulates the floral development. May a…	0.785
SPY	RGL2	Q96301	Q8GXW1	Probable UDP-N-acetylglucosamine--peptide N-acetylglucosaminyltransferase SPINDLY; Probable O-linked N-acetylglucosamine transferase (OGT) involved in various processes such as gibberellin (GA) signaling pathway and circadian clock. OGTs catalyze the addition of nucleotide- activated sugars directly onto the polypeptide through O-glycosidic linkage with the hydroxyl of serine or threonine. Probab…	DELLA protein RGL2; Probable transcriptional regulator that acts as a repressor of the gibberellin (GA) signaling pathway. No effect of the BOI proteins on its stability. Probably acts by participating in large multiprotein complexes that repress transcription of GA-inducible genes. Upon GA application, it is degraded by the proteasome, allowing the GA signaling pathway. Acts as a major GA-respon…	0.796
SPY	RGL3	Q96301	Q9LF53	Probable UDP-N-acetylglucosamine--peptide N-acetylglucosaminyltransferase SPINDLY; Probable O-linked N-acetylglucosamine transferase (OGT) involved in various processes such as gibberellin (GA) signaling pathway and circadian clock. OGTs catalyze the addition of nucleotide- activated sugars directly onto the polypeptide through O-glycosidic linkage with the hydroxyl of serine or threonine. Probab…	DELLA protein RGL3; Probable transcriptional regulator that acts as a repressor of the gibberellin (GA) signaling pathway. No effect of the BOI proteins on its stability. Probably acts by participating in large multiprotein complexes that repress transcription of GA-inducible genes. Its activity may be regulated by phytohormones such as auxin and ethylene (By similarity); Belongs to the GRAS fami…	0.74
SRK2E	RGA	Q940H6	Q9SLH3	Serine/threonine-protein kinase SRK2E; Activator of the abscisic acid (ABA) signaling pathway that regulates numerous ABA responses, such as stomata closure in response to drought, darkness, high CO(2), plant pathogens, or decreases in atmospheric relative humidity (RH). Involved in the resistance to drought by avoiding water loss. Required for the stomata closure mediated by pathogen-associated …	DELLA protein RGA; Probable transcriptional regulator that acts as a repressor of the gibberellin (GA) signaling pathway. Probably acts by participating in large multiprotein complexes that repress transcription of GA-inducible genes. Positively regulates XERICO expression in seeds. Upon GA application, it is degraded by the proteasome, allowing the GA signaling pathway. Compared to other DELLA p…	0.426
TATB	THF1	Q9XH75	Q9SKT0	Sec-independent protein translocase protein TATB, chloroplastic; Part of the twin-arginine translocation (Tat) system that transports large folded proteins containing a characteristic twin- arginine motif in their signal peptide across the thylakoid membrane. Involved in delta pH-dependent protein transport required for chloroplast development, especially thylakoid membrane formation. TATC and TA…	Protein THYLAKOID FORMATION 1, chloroplastic; Involved in a dynamic process of vesicle-mediated thylakoid membrane biogenesis. Required for the normal organization of vesicles into mature thylakoid stacks and ultimately for leaf development. Also involved in a sugar-signaling mechanism in roots by mediating signaling between the plasma membrane and the plastid. Probably acts downstream of the pla…	0.886
THF1	TATB	Q9SKT0	Q9XH75	Protein THYLAKOID FORMATION 1, chloroplastic; Involved in a dynamic process of vesicle-mediated thylakoid membrane biogenesis. Required for the normal organization of vesicles into mature thylakoid stacks and ultimately for leaf development. Also involved in a sugar-signaling mechanism in roots by mediating signaling between the plasma membrane and the plastid. Probably acts downstream of the pla…	Sec-independent protein translocase protein TATB, chloroplastic; Part of the twin-arginine translocation (Tat) system that transports large folded proteins containing a characteristic twin- arginine motif in their signal peptide across the thylakoid membrane. Involved in delta pH-dependent protein transport required for chloroplast development, especially thylakoid membrane formation. TATC and TA…	0.886
